# Supplementary material for: Evidence for Epistatic Interaction between HLA-G and LILRB1 in the Pathogenesis of Nonsegmental Vitiligo
Source: Cells. 2023 Feb 15;12(4):630. doi: 10.3390/cells12040630 (PMC9954564; doi:10.3390/cells12040630)
Supplement: Supplementary file 1 [file cells-12-00630-s001.zip]

Archive with 1 entries (1 files):
- cells-2053498-supplementary.pdf
